# Supplementary material for: Metal Complexes of the Porphyrin-Functionalized Polybenzoxazine
Source: Polymers (Basel). 2022 Jan 23;14(3):449. doi: 10.3390/polym14030449 (PMC8839356; doi:10.3390/polym14030449)
Supplement: Supplementary file 1 [file polymers-14-00449-s001.zip]

Archive with 1 entries (1 files):
- polymers-1525717-supplementary.pdf
